# Supplementary material for: Sexy ways: approaches to studying plant sex chromosomes
Source: J Exp Bot. 2024 Apr 23;75(17):5204–19. doi: 10.1093/jxb/erae173 (PMC11389836; doi:10.1093/jxb/erae173)
Supplement: erae173_suppl_Supplementary_Tables_S1-S2 [file erae173_suppl_supplementary_tables_s1-s2.xlsx]

## Sheet: Table_S1
Table S1. Repeat DNA detection approaches used for dioecious plant genome assemblies
Plant species	Pipeline/tools	Year	Reference
Carica papaya	RepeatMasker, RepeatScout and TransposonPSI, RepBase and TIGR Plant databases	2008	Ming et al. (2008)
Salix viminalis	RepeatModeler v1.0.8 with RepeatMasker v4.0.3 and RepeatRunner	2020	Almeida et al. (2020)
Cannabis sativa	RepeatModeler v1.0.8 with RepeatMasker v4.0.6 and Tandem Repeat Finder v4.09	2020	Gao et al., (2020)
Salix chaenomeloides, S. arbutifolia	RepeatModeler v1.0.11 and RepeatMasker v4.0.7	2022	Wang et al. (2022)
Rumex hastatulus	EDTA v2.1.0	2023	Sacchi et al. (2023)
Silene latifolia	EDTA v1.9.6	2023	Yue et al. (2023)
Silene latifolia	EDTA v1.9.6; subsequent DANTE annotation; RepeatMasker v4.1.0 for satellite, LINE, 5S and 45S rDNA from former references	2023	Moraga et al. (2023)
Silene latifolia, S. vulgaris	EDTA	2023	Takashi et al. (2023)
Hippophae rhamnoides	RepeatModeler2 v2.0.1 and RepeatMasker v4.1.0 with Repbase	2023	Li et al. (2023)
Humulus lupulus	LTRharvest; LTR_FINDER_parallel; LTR_retriever); non-LTR types using MIPS PlantsDB; RepeatMasker v4.1.0	2023	Padgitt-Cobb et al. (2023)

## Sheet: Table_S2
Table S2. Tools for sex chromosomes and sex determination analysis
Pipeline/tools	Link	Year	Reference	Pros	Cons	Input data
CQ	http://sourceforge.net/projects/cqcalculate/files/CQ-calculate.pl/download	2013	Hall et al. (2013)	Does not require a reference genome where most of the sequences are anchored to chromosomes	Based on difference in coverage - suitable for older sex determining systems	Target gene quantification cycle (Cq) values. Reference gene Cq values.
k-mer based	https://www.science.org/doi/10.1126/science.1257225	2014	Akagi et al. (2014)	Does not require a reference genome	Sensitivity to k-mer parameter choise. Posible generation of false positive or negative results	DNAseq
LINKYX	https://github.com/biomonika/linkyx	2015	Michalovova et al. (2015)	It is able to detect also Y-specific (or W-specific) genes based on their expression.	It is based on controled cross which can be difficult to obtain in some species. Relative probabililty of the of particular models is not estimated, experimental confirmation of the obtained results is necessary	Apart of parents, batches of samples of male and female progeny are used as in input.
SEX-DETector	https://gitlab.in2p3.fr/sex-det-family/sex-detector	2016	Muyle et al. (2016)	Estimates probabilities of particulat models, it outputs sequences of X and Y linked alles of sex linked genes which can be used in further research	It is based on controled cross which can be difficult to obtain in some species. As low number of progenies is usually used in RNAseq the estimated sex -linked alleles can be in fact pseudautosomal.	RNAseq or DNAseq on samples from parents and several progenies of each sex
SEX-DETector++	https://gitlab.in2p3.fr/sex-det-family/sex-detector-plusplus	2018	Muyle et al. (2016)	Identical pros as SEX-DETector, improved computational efficiency enables to work with big DNAseq data	Identical cons as SEX-DETector	RNAseq or DNAseq on samples from parents and several progenies of each sex
DiscoverY	https://github.com/makovalab-psu/DiscoverY	2019	Rangavittal et al. (2019)	Effective method to isolate Y-specific contigs from a whole-genome assembly, uses two approaches: coverage and proportion sharing, k-mer based	Regions homologous to the X chromosome remain difficult to detect	Whole genome sequencing
SDpop	https://gitlab.in2p3.fr/sex-det-family/sdpop	2021	Käfer et al. (2021)	No controled cross is necessary, it estimates probabilities of particular models, it outputs sequences of X and Y linked alles of sex linked genes which can be used in further research	Results can be negatively influenced by admixture of individuals with different origin or cross-polination in the population is not random from some other cause. It is, therefore recommended to check population structure.	RNAseq or DNAseq on samples from natural population
RADSex	https://github.com/SexGenomicsToolkit/radsex	2021	Feron et al. (2021)	Uses RAD-Seq data which are cheaper than whole genome sequencing	RAD-seq relies on restriction enzyme digestion to capture genomic regions, which can introduce bias towards certain regions of the genome and result in uneven coverage or missing data.	RADseq data
FindZX	https://github.com/hsigeman/findZX	2022	Sigeman et al. (2022)	Option to perform a genome coordinate liftover to a reference genome of another species	Reference assembled in homogametic sex is necessary	Whole genome sequencing reads of each sex, reference genome
SexFindR	https://github.com/phil-grayson/SexFindR	2022	Grayson et al. (2022)	Works both in young and old sex determining systems	Reference genome is necessary	Sequencing reads, reference genome
